# Supplementary material for: Finding positive meaning in memories of negative events adaptively updates memory
Source: Nat Commun. 2021 Nov 15;12:6601. doi: 10.1038/s41467-021-26906-4 (PMC8593143; doi:10.1038/s41467-021-26906-4)
Supplement: Supplementary file 4 — Source data [file 41467_2021_26906_MOESM4_ESM.xlsx]

## Sheet: Figure 2a
	Figure 2a
		Subject	Group	FeelChange
		737	Neutral	-0.545455
		738	Positive	0.4
		739	Positive	0.333333
		741	Negative	-0.0909091
		742	Negative	0.0909091
		744	Negative	0.555556
		745	Neutral	-0.125
		746	Neutral	0.583333
		748	Distraction	-0.6
		749	Negative	-0.2
		750	Positive	0.7
		752	Distraction	0
		754	Distraction	-0.166667
		755	Distraction	0.1
		756	Negative	-0.181818
		757	Positive	0.333333
		758	Neutral	0.166667
		759	Negative	0
		760	Positive	1.7
		761	Neutral	1
		762	Distraction	1.4
		763	Negative	-0.363636
		764	Positive	0.125
		765	Neutral	0.545455
		766	Distraction	0.5
		767	Distraction	-1.27273
		768	Negative	0.583333
		769	Positive	0.727273
		770	Positive	1.16667
		771	Neutral	-0.272727
		773	Distraction	1
		774	Negative	0.818182
		777	Neutral	1.4
		778	Positive	2.5
		779	Distraction	-0.1
		780	Negative	-0.454545
		781	Distraction	0.0833333
		783	Negative	-0.166667
		784	Positive	0.6
		785	Neutral	0.714286
		786	Positive	0.583333
		787	Neutral	0.25
		789	Distraction	0.777778
		791	Distraction	0.363636
		794	Distraction	0.833333
		795	Negative	-0.111111
		797	Neutral	1.1
		800	Neutral	0.25
		802	Negative	0
		804	Neutral	0.5
		806	Neutral	0.363636
		807	Negative	0.272727
		809	Distraction	-0.333333
		811	Neutral	0.363636
		812	Distraction	-0.181818
		813	Distraction	0.666667
		814	Negative	-0.3
		815	Negative	0.545455
		816	Positive	0.818182
		817	Positive	1.66667
		818	Neutral	0.857143
		819	Neutral	-0.1
		820	Distraction	0.166667
		822	Negative	2.125
		823	Distraction	1.5
		824	Negative	0.9
		825	Positive	0.6
		826	Positive	2
		827	Neutral	-0.5
		828	Neutral	0.75
		830	Positive	1.09091
		831	Neutral	0
		832	Positive	-0.142857
		834	Distraction	0.428571
		835	Distraction	0.272727
		836	Negative	0.909091
		837	Positive	-0.222222
		839	Neutral	-0.166667
		840	Distraction	1.625
		841	Positive	2.25
		842	Positive	0.714286
		844	Negative	1
		845	Positive	0.727273
		846	Neutral	0.833333
		847	Distraction	0.5
		848	Negative	0.25
		849	Neutral	-0.111111
		850	Negative	0.111111
		852	Neutral	0.444444
		854	Distraction	-0.181818
		855	Positive	0.444444
		856	Positive	1.2
		857	Positive	-0.333333
		858	Positive	-0.333333
		859	Positive	1.71429
		860	Neutral	-0.363636
		863	Negative	0.545455
		864	Distraction	0.571429
		865	Distraction	0.571429
		867	Negative	-0.444444
		868	Negative	0.272727
		869	Distraction	0.909091

## Sheet: Figure 2b
	Figure 2b
		Subject	Group	PosConChange	FeelChange
		738	Positive	0.1	0.4
		739	Positive	0.1	0.333333
		750	Positive	-0.111111	0.7
		757	Positive	0.25	0.333333
		760	Positive	0	1.7
		764	Positive	0.25	0.125
		769	Positive	0.25	0.727273
		770	Positive	-0.0454545	1.16667
		778	Positive	0.5	2.5
		784	Positive	-0.125	0.6
		786	Positive	-0.0909091	0.583333
		816	Positive	0.3	0.818182
		817	Positive	0.227273	1.66667
		825	Positive	-0.222222	0.6
		826	Positive	0.4	2
		830	Positive	0.55	1.09091
		832	Positive	0.333333	-0.142857
		837	Positive	-0.0714286	-0.222222
		841	Positive	0.9375	2.25
		842	Positive	-0.285714	0.714286
		845	Positive	0.25	0.727273
		855	Positive	0	0.444444
		856	Positive	0.166667	1.2
		857	Positive	-0.590909	-0.333333
		858	Positive	0.111111	-0.333333
		859	Positive	0	1.71429

## Sheet: Figure 3b
	Figure 3b
		Subject	Group	FeelChange_1week	FeelChange_2months	PosConChange_1week	PosConChange_2months	Dissimilarity_1week	Dissimilarity_2months
		512	Positive	-0.1	0	0.35	0.15	2.25	2.25
		518	Positive	1.55556	2.11111	0.444444	0.5	2.55556	2.83333
		521	Control	1	0.1	-0.1	-0.05	1.3	1.6
		522	Positive	1.2	1.5	-0.1	0	2.15	2.2
		523	Control	0.222222	0.222222	0	0.111111	2.55556	2.22222
		524	Positive	0.8	1.2	0.25	0.4	2.6	2.9
		526	Positive	1.5	0.625	-0.0625	0.0625	2.5	3.0625
		527	Control	0.875	0.25	0	0.0625	1.75	2
		528	Positive	0.25	0.375	0	0.1875	1.6875	3.25
		529	Control	0.9	1.4	0	0	1.75	2.05
		532	Positive	0.8	1	0.05	0.05	1.95	2.2
		539	Control	0.111111	0.111111	0	0.0555556	2.05556	2.11111
		541	Control	0.888889	1.55556	0	0	2.27778	3.05556
		542	Positive	0.3	1.7	0.1	0.15	2.8	2.6
		543	Control	0.5	0	0	0.2	1.8	2.55
		548	Positive	0.3	-0.3	0.05	0.2	2.35	2.6
		549	Control	-0.6	-1.1	0	0	2.3	2.2
		550	Positive	1.8	1	0.15	0.05	2.3	2.45
		551	Control	0.666667	0.111111	0.111111	0.277778	1.83333	2.55556
		555	Control	0.222222	0.444444	0	0.0555556	1.88889	2
		557	Control	0.2	-0.2	0.25	0.15	1.85	1.7
		559	Control	0.8	1.6	0.15	0.15	1.75	1.85
		560	Positive	0.5	1.1	0.15	0.1	2.2	2.2
		563	Control	0.3	0.3	0.05	0.1	1.6	1.7
		564	Positive	2.7	1.9	0.25	0.35	1.8	1.6
		565	Control	0.6	1.2	-0.15	-0.1	1.6	1.3
		573	Positive	-0.666667	-0.222222	0.888889	1	3.72222	3.77778
		574	Control	1	0.3	0.2	0.15	3.05	3.6
		580	Control	-2.22222	0.444444	0.388889	0.833333	4.16667	5.16667
		581	Control	0.6	-0.1	-0.1	-0.4	1.95	2.7
		585	Control	1.11111	1	0.555556	0.888889	3.94444	4.72222
		586	Positive	0.5	2.1	0.25	1	2.55	4.7
		587	Control	0.6	2.1	0.25	0.15	2.95	3.55
		589	Positive	2.44444	1.33333	0.333333	0.444444	3.88889	4.22222
		591	Positive	0.5	0.7	0.45	0.2	3.55	3.35
		598	Control	-0.2	0.4	0.1	-0.05	1.9	2.6
		600	Control	-0.6	0.1	-0.1	0.3	2.65	3
		603	Positive	0	1.5	0.75	1.1	2.7	3.3
		604	Control	-0.6	0.2	0.8	1.1	3.2	4.15
		606	Control	0.2	0.6	-0.1	-0.25	2.7	3.45
		607	Positive	1.25	0.375	0.25	0.6875	3.4375	4.5625
		608	Control	0.2	0.5	0.7	0.7	3.45	3.6
		609	Positive	0.7	0.6	0.75	1.05	3.75	4.2
		610	Control	-0.2	1.3	-0.1	0.25	3.1	3.7
		612	Control	0.8	1.3	0.05	0.4	2.8	4.35
		613	Positive	1.2	2.2	0.3	0.2	3.95	4.45
		614	Positive	1.44444	1.55556	0.333333	1.22222	3.44444	4.5
		615	Positive	0.9	1.3	0.2	0.35	3.4	3.7
		616	Positive	0.5	0.6	0	0.15	2.95	3.7
		623	Control	-0.333333	0.777778	0.444444	0.222222	2.66667	3.38889
		626	Positive	-0.1	0.9	0.1	0.3	2.65	3.7
		627	Control	0.3	0.1	0.3	0.05	2.6	3.5
		629	Control	-0.2	-0.2	-0.1	0.1	2.7	3.4
		630	Positive	-0.8	-0.2	0.8	0.7	3.75	4.5
		632	Positive	1.125	0.625	1.25	1		5.75
		633	Control	-1.4	-0.1	-0.1	0.2	2.5	3.05
		635	Positive	0.9	0.4	0.05	-0.05	3.35	4.5
		636	Control	-0.333333	0.333333	-0.0833333	0.5	3.16667	4.41667
		638	Positive	0.7	0.3	0.05	-0.15	3.2	3.7
		641	Positive	0.1	0.4	0.1	0.6	2.3	3.35
		642	Control	0.3	-0.3	0.25	0.15	2.15	2.3
		643	Positive	-0.777778	2.11111	-0.222222	0.277778	3.11111	4
		646	Positive	0.333333	1.11111	0.333333	0.222222	3.94444	4.27778
		649	Positive	-0.666667	1.33333	0	-0.166667	4.94444	4.83333
		650	Positive	0.5	0	-0.05	0.05	2.85	3.65
		653	Control	1	2.4	0.25	0.25	2.65	2.9
		664	Positive	0.6	1.3	0.05	0.3	3.5	3.05
		666	Positive	2.5	0.5	0.333333	0.75	2.83333	4.08333
		667	Control	2.4	1	0.4	0.55	2.4	2.75
		668	Positive	0	0.2	0.6	1	2.95	4.1
		674	Positive	0	0.1	0.1	0.35	2.8	3.5
		675	Control	-0.2	0.8	0	0.3	2.1	2.65
		677	Control	0.5	0.6	0.2	0.4	2.4	2.25
		678	Positive	0	0	-0.1	-0.05	2.9	3.5
		679	Positive	3.3	2.3	1	1	3.9	4.45
		681	Positive	0.444444	0.555556	0.277778	0.388889	3.5	4.16667
		682	Control	0.4	0.7	0.25	0.4	2.95	3.45
		684	Control	0.444444	0.666667	0	0.5	3.33333	3.5
		686	Control	-0.1	-0.9	-0.3	-0.3	3.1	3.4
		688	Control	0.333333	0.444444	0.388889	0.444444	3.16667	3.5
		689	Positive	-1.2	0.5	0.5	0.8	3	4.15
		691	Positive	0.9	1.7	-0.05	0.25	2.7	3.3
		693	Positive	1.5	2	0.25	0.4	3.15	4.15
		700	Control	0.4	0.7	0	0.35	2.75	4.25
		701	Positive	0.4	-0.1	0.35	0.4	2.45	2.5
		703	Positive	1.88889	0.888889	0.333333	0.5	3.72222	3.94444
		705	Positive	0	1	0.05	0	2.3	2.6
		712	Control	-0.1	0	0.3	0.25	2.65	2.7
		713	Control	-0.9	1.1	0.05	0.1	2.4	3
		714	Control	1.14286	1.42857	0.285714	1	3	4.07143
		716	Control	1	0.625	0.5625	0.75	2.625	3.1875

## Sheet: Figure 4b
	Figure 4b
		Subject	Group	Positive_feelchange	Control_feelchange
		901	Delayed-test	0	0.125
		903	Delayed-test	0.333333	0.1875
		905	Delayed-test	0.3	-0.25
		906	Delayed-test	0.846154	0
		907	Delayed-test	0.4	0.75
		908	Delayed-test	1.90909	1
		911	Delayed-test	0.466667	0.2
		912	Delayed-test	0.125	-1.375
		914	Delayed-test	2	0.333333
		915	Delayed-test	1.69231	1.8125
		916	Delayed-test	0.4	0.375
		917	Delayed-test	0.266667	0.0666667
		918	Delayed-test	0.8	0.0625
		919	Delayed-test	0.833333	0
		921	Delayed-test	0.2	0.25
		922	Delayed-test	-0.214286	-0.1875
		923	Delayed-test	0.214286	0.6875
		924	Delayed-test	-0.1	-0.4375
		933	Delayed-test	0.307692	0.466667
		954	Delayed-test	2.22222	1.15385
		960	Delayed-test	0.375	0.230769
		991	Delayed-test	-0.375	-0.307692
		992	Delayed-test	0.888889	-0.272727
		301	Immediate-test	-0.714286	-0.466667
		305	Immediate-test	-0.222222	0.6
		314	Immediate-test	1.14286	1.125
		926	Immediate-test	-0.272727	0.5
		927	Immediate-test	0	0.0833333
		928	Immediate-test	2.27273	1.3125
		929	Immediate-test	0.0769231	0.0625
		931	Immediate-test	-0.3125	-0.3125
		935	Immediate-test	1.22222	0.642857
		937	Immediate-test	0.733333	0.3125
		940	Immediate-test	0.818182	0.615385
		941	Immediate-test	0.25	0.8
		942	Immediate-test	0.444444	0.454545
		944	Immediate-test	-0.75	-0.3125
		945	Immediate-test	0.4	0.222222
		946	Immediate-test	0.25	0
		947	Immediate-test	-0.0833333	0
		949	Immediate-test	0.333333	0.3125
		951	Immediate-test	0.3	0.181818
		953	Immediate-test	-0.714286	0.133333
		959	Immediate-test	0.7	-0.111111
		961	Immediate-test	0.285714	0.857143
		962	Immediate-test	0	-0.1875
		964	Immediate-test	0	-0.3125
		994	Immediate-test	0.266667	0
		965	No-reminder	0.125	-0.357143
		966	No-reminder	-0.285714	-0.0769231
		971	No-reminder	0.363636	-0.375
		972	No-reminder	0.428571	0.153846
		973	No-reminder	0.2	-0.125
		974	No-reminder	-0.363636	0.428571
		975	No-reminder	0.125	-0.1875
		977	No-reminder	0.333333	0.333333
		979	No-reminder	0.833333	0.4
		980	No-reminder	0.2	0
		981	No-reminder	-0.75	0.785714
		982	No-reminder	0.5	1.13333
		983	No-reminder	1.25	1
		984	No-reminder	-0.583333	-0.4375
		985	No-reminder	0.777778	0.222222
		987	No-reminder	0.666667	0.6
		988	No-reminder	0.25	0.25
		989	No-reminder	-0.75	-0.111111
		993	No-reminder	0.5	0.416667
		995	No-reminder	-0.125	-0.142857
		998	No-reminder	0.454545	0.666667
		1000	No-reminder	-0.5	-0.428571
		1001	No-reminder	0.555556	-0.133333
		1002	No-reminder	0.0666667	-0.3125

## Sheet: Figure 5c
	Figure 5c
		Subject	Hippocampus_positive	Hippocampus_control	Ventral_Striatum_positive	Ventral_Striatum_control
		302	-0.0241402	-0.13591	-0.193122	-0.309748
		303	0.0563436	-0.00990147	-0.0563436	0.108916
		304	0.122197	-0.0350149	-0.299938	-0.202309
		307	0.076277	-0.0923299	0.114416	0.178889
		308	0.518109	0.502519	-0.153725	-0.422116
		309	-0.328366	0.0864791	0.267104	-0.135896
		310	-0.425999	0.0186097	-0.395129	0.30706
		311	0.542839	-0.613	0.2785	-0.170856
		312	0.211058	0.320352	0.427141	-0.0234404
		317	0.155622	0.25064	0.0700299	0.0716115
		318	0.450881	-0.0238964	0.325637	-0.0908062
		320	-0.0438056	-0.146385	-0.378789	0.243975
		321	0.20226	-0.0778499	-0.13484	0.116775
		322	0.210628	0.260097	0.245251	-0.0318105
		323	0.279414	-0.0121046	-0.175578	0.121046
		324	-0.334696	0.375534	0.0346237	0.0910385
		326	-0.281718	-0.14825	0.507093	0.0494166
		327	0.607	0.0262477	0.536927	-0.122489
		328	0.229405	-0.156315	0.372784	-0.121578
		329	0.669	0.175343	-0.110424	-0.165949
		330	0.413167	-0.222375	-0.0254257	-0.0247083
		331	0.0782461	0.0682948	-0.234738	0.25952
		332	0.285079	0.142963	0.311805	-0.55
		334	0.13484	-0.305865	-0.277171	0.0321964
		335	0.0597614	-0.259437	0.368529	-0.500343
		336	-0.463729	-0.0676274	-0.103051	0.0309959
		337	0.0947853	0.0547048	0.413609	-0.35862
		338	0.325303	-0.408248	-0.195965	-0.408248
		339	0.561	0.120107	0.219137	-0.233892
		340	-0.141094	-0.22787	0.107232	-0.330179
		341	0.155813	0.382107	0.00225816	-0.53
		342	0.384724	-0.255503	0.655779	-0.3777

## Sheet: Suppl. Figure 1a
	Supplementary Figure 1a
		Subject	Group	Anhedonia	PosConChange_avg_across_time
		512	Positive	2.95	0.25
		518	Positive	2.59	0.472222
		522	Positive	2.18	-0.05
		524	Positive	3.55	0.325
		526	Positive	4.64	0
		528	Positive	4.23	0.09375
		532	Positive	4.45	0.05
		542	Positive	2.73	0.125
		548	Positive	2.68	0.125
		550	Positive	2.91	0.1
		560	Positive	3.45	0.125
		564	Positive	2.73	0.3
		573	Positive	3.95	0.944444
		586	Positive	1.86	0.625
		589	Positive	3.23	0.388889
		591	Positive	3.5	0.325
		603	Positive	2	0.925
		607	Positive	3.05	0.46875
		609	Positive	1.77	0.9
		613	Positive	3.77	0.25
		614	Positive	2.55	0.777778
		615	Positive	4.05	0.275
		616	Positive	2.18	0.075
		626	Positive	4.5	0.2
		630	Positive	2.41	0.75
		632	Positive	3.23	1.125
		635	Positive	3.14	0
		638	Positive	2.86	-0.05
		641	Positive	2.55	0.35
		643	Positive	2.91	0.0277778
		646	Positive	2.64	0.277778
		649	Positive	3.18	-0.0833333
		650	Positive	2.32	0
		664	Positive	3.64	0.175
		666	Positive	2.41	0.541667
		668	Positive	2.59	0.8
		674	Positive	2.45	0.225
		678	Positive	2.77	-0.075
		679	Positive	1.45	1
		681	Positive	3.14	0.333333
		689	Positive	3.82	0.65
		691	Positive	3.77	0.1
		693	Positive	3.73	0.325
		701	Positive	1.86	0.375
		703	Positive	3.59	0.416667
		705	Positive	2.59	0.025

## Sheet: Suppl. Figure 1b
	Supplementary Figure 1b
		Subject	Group	Anhedonia	PosConChange_1week
		512	Positive	2.95	0.35
		518	Positive	2.59	0.444444
		522	Positive	2.18	-0.1
		524	Positive	3.55	0.25
		526	Positive	4.64	-0.0625
		528	Positive	4.23	0
		532	Positive	4.45	0.05
		542	Positive	2.73	0.1
		548	Positive	2.68	0.05
		550	Positive	2.91	0.15
		560	Positive	3.45	0.15
		564	Positive	2.73	0.25
		573	Positive	3.95	0.888889
		586	Positive	1.86	0.25
		589	Positive	3.23	0.333333
		591	Positive	3.5	0.45
		603	Positive	2	0.75
		607	Positive	3.05	0.25
		609	Positive	1.77	0.75
		613	Positive	3.77	0.3
		614	Positive	2.55	0.333333
		615	Positive	4.05	0.2
		616	Positive	2.18	0
		626	Positive	4.5	0.1
		630	Positive	2.41	0.8
		632	Positive	3.23	1.25
		635	Positive	3.14	0.05
		638	Positive	2.86	0.05
		641	Positive	2.55	0.1
		643	Positive	2.91	-0.222222
		646	Positive	2.64	0.333333
		649	Positive	3.18	0
		650	Positive	2.32	-0.05
		664	Positive	3.64	0.05
		666	Positive	2.41	0.333333
		668	Positive	2.59	0.6
		674	Positive	2.45	0.1
		678	Positive	2.77	-0.1
		679	Positive	1.45	1
		681	Positive	3.14	0.277778
		689	Positive	3.82	0.5
		691	Positive	3.77	-0.05
		693	Positive	3.73	0.25
		701	Positive	1.86	0.35
		703	Positive	3.59	0.333333
		705	Positive	2.59	0.05

## Sheet: Suppl. Figure 1c
	Supplementary Figure 1c
		Subject	Group	Anhedonia	PosConChange_2months
		512	Positive	2.95	0.15
		518	Positive	2.59	0.5
		522	Positive	2.18	0
		524	Positive	3.55	0.4
		526	Positive	4.64	0.0625
		528	Positive	4.23	0.1875
		532	Positive	4.45	0.05
		542	Positive	2.73	0.15
		548	Positive	2.68	0.2
		550	Positive	2.91	0.05
		560	Positive	3.45	0.1
		564	Positive	2.73	0.35
		573	Positive	3.95	1
		586	Positive	1.86	1
		589	Positive	3.23	0.444444
		591	Positive	3.5	0.2
		603	Positive	2	1.1
		607	Positive	3.05	0.6875
		609	Positive	1.77	1.05
		613	Positive	3.77	0.2
		614	Positive	2.55	1.22222
		615	Positive	4.05	0.35
		616	Positive	2.18	0.15
		626	Positive	4.5	0.3
		630	Positive	2.41	0.7
		632	Positive	3.23	1
		635	Positive	3.14	-0.05
		638	Positive	2.86	-0.15
		641	Positive	2.55	0.6
		643	Positive	2.91	0.277778
		646	Positive	2.64	0.222222
		649	Positive	3.18	-0.166667
		650	Positive	2.32	0.05
		664	Positive	3.64	0.3
		666	Positive	2.41	0.75
		668	Positive	2.59	1
		674	Positive	2.45	0.35
		678	Positive	2.77	-0.05
		679	Positive	1.45	1
		681	Positive	3.14	0.388889
		689	Positive	3.82	0.8
		691	Positive	3.77	0.25
		693	Positive	3.73	0.4
		701	Positive	1.86	0.4
		703	Positive	3.59	0.5
		705	Positive	2.59	0

## Sheet: Suppl. Figure 3a
	Supplementary Figure 3a
		Subject	Savoring	Caudate_elaboration_positive
		302	5	-0.34
		303	21	-1.57
		304	9	0.47
		307	24	0.84
		308	13	-1.53
		309	16	1.45
		310	21	3.33
		311	11	-0.19
		312	21	-0.48
		317	10	-1.08
		318	19	2.84
		320	15	0.68
		321	17	2.5
		322	6	-0.47
		323	17	3.85
		324	21	4.3
		326	21	-0.28
		327	17	1.4
		328	14	1.96
		329	11	-0.04
		330	21	1.08
		331	23	1.3
		332	13	0.29
		334	14	-0.09
		335	15	0.7
		336	4	0.11
		337	15	0.23
		338	3	-1.62
		339	19	2.26
		340	21	4.8
		341	19	0.76
		342	23	0.83

## Sheet: Suppl. Figure 3b
	Supplementary Figure 3b
		Subject	Savoring	Hippocampus_dissimilarity_diff_no_feel
		302	5	-0.109379
		303	21	-0.0977341
		304	9	-0.0361215
		307	24	-0.00596824
		308	13	0.0913885
		309	16	-0.110289
		310	21	-0.0130206
		311	11	-0.0113518
		312	21	0.146235
		317	10	0.0930062
		318	19	0.00625306
		320	15	-0.0934674
		321	17	-0.0637105
		322	6	0.000360437
		323	17	-0.0122488
		324	21	0.0489589
		326	21	0.205206
		327	17	-0.0427162
		328	14	-0.0593924
		329	11	-0.0591425
		330	21	-0.0363277
		331	23	0.076143
		332	13	0.0131712
		334	14	-0.0623904
		335	15	-0.0299499
		336	4	-0.045053
		337	15	-0.00227285
		338	3	-0.0583736
		339	19	-0.0137136
		340	21	0.0268059
		341	19	-0.0982857
		342	23	0.0598598

[truncated: 1 more sheets: Suppl. Figure 4]
